# Supplementary material for: Responses of pyramidal cell somata and apical dendrites in mouse visual cortex over multiple days
Source: Sci Data. 2023 May 17;10:287. doi: 10.1038/s41597-023-02214-y (PMC10192216; doi:10.1038/s41597-023-02214-y)
Supplement: Supplementary file 1 — Supplementary Table 1 [file 41597_2023_2214_MOESM1_ESM.xlsx]

## Sheet: metadata
Dandiset	Subject ID	Session ID	Local Subject #	Local Session #	Sex	Date of Birth (YYYYMMDD)	Imaging Date (YYYYMMDD)	Imaging Date and Time (UTC)	Imaging Age (Weeks)	Depth (um)	Imaged Cell Type	Imaging plane	# ROIs	# Tracked ROIs	QC	Stimulus Seed	Experimental Notes
37	408021	758519303	1	1	M	20180623	20180926	20180926T172917	13.5714	175	L2/3 Pyr	somata	96	59	passed	30587
37	408021	759189643	1	2	M	20180623	20180927	20180927T182632	13.7143	175	L2/3 Pyr	somata	74	59	passed	5730
37	408021	759660390	1	3	M	20180623	20181001	20181001T172833	14.2857	175	L2/3 Pyr	somata	107	59	passed	36941
37	411400	759666166	2	1	F	20180711	20181001	20181001T180256	11.7143	20	L5 Pyr	distal apical dendrites	942	-1	failed	11883	dropped behavioral and/or eye tracking frames (5), stimulus frames (953)
37	411400	759872185	2	2	F	20180711	20181002	20181002T173740	11.8571	20	L5 Pyr	distal apical dendrites	289	-1	failed	8005	pupil data truncated (half missing), dropped behavioral and/or eye tracking frames (4), stimulus frames (1086)
37	411400	760269100	2	3	F	20180711	20181003	20181003T180253	12	20	L5 Pyr	distal apical dendrites	524	-1	failed	34380	dropped behavioral and/or eye tracking frames (7), stimulus frames (696)
37	411400	761730740	2	4	F	20180711	20181009	20181009T175037	12.8571	20	L5 Pyr	distal apical dendrites	630	162	passed	44023
37	411400	762415169	2	5	F	20180711	20181011	20181011T174057	13.1429	20	L5 Pyr	distal apical dendrites	637	162	passed	29259
37	411400	763646681	2	6	F	20180711	20181015	20181015T173410	13.7143	20	L5 Pyr	distal apical dendrites	597	162	passed	1118
37	411424	761624763	3	1	F	20180711	20181009	20181009T152254	12.8571	175	L2/3 Pyr	somata	87	55	passed	997
37	411424	761944562	3	2	F	20180711	20181010	20181010T160230	13	175	L2/3 Pyr	somata	90	55	passed	33856	dropped stimulus frames (17)
37	411424	762250376	3	3	F	20180711	20181011	20181011T155936	13.1429	175	L2/3 Pyr	somata	80	55	passed	23187
37	411771	760260459	4	1	M	20180713	20181003	20181003T174857	11.7143	375	L5 Pyr	somata	90	47	passed	33767
37	411771	760659782	4	2	M	20180713	20181004	20181004T173816	11.8571	375	L5 Pyr	somata	70	47	passed	32698
37	411771	761269197	4	3	M	20180713	20181008	20181008T172946	12.4286	375	L5 Pyr	somata	79	47	passed	17904
37	412933	763949859	5	1	M	20180718	20181016	20181016T220226	12.8571	75	L2/3 Pyr	distal apical dendrites	1041	-1	failed	44721	ROIs not in retinotopic center
37	412933	764897534	5	2	M	20180718	20181017	20181017T221505	13	75	L2/3 Pyr	distal apical dendrites	948	-1	failed	32579	ROIs not in retinotopic center
37	412933	765427689	5	3	M	20180718	20181018	20181019T001829	13.1429	75	L2/3 Pyr	distal apical dendrites	836	-1	failed	26850	ROIs not in retinotopic center
37	412933	766755831	5	4	M	20180718	20181022	20181022T225131	13.7143	50	L2/3 Pyr	distal apical dendrites	344	98	passed	39002
37	412933	767254594	5	5	M	20180718	20181023	20181023T220932	13.8571	50	L2/3 Pyr	distal apical dendrites	168	98	passed	6698
37	412933	768807532	5	6	M	20180718	20181025	20181025T222758	14.1429	50	L2/3 Pyr	distal apical dendrites	250	98	passed	8612
37	413663	764704289	6	1	M	20180721	20181017	20181017T173352	12.5714	50	L2/3 Pyr	distal apical dendrites	628	136	passed	12470
37	413663	765193831	6	2	M	20180721	20181018	20181018T173052	12.7143	50	L2/3 Pyr	distal apical dendrites	348	136	passed	7038
37	413663	766502238	6	3	M	20180721	20181022	20181022T172824	13.2857	50	L2/3 Pyr	distal apical dendrites	512	136	passed	23433
37	418779	777496949	7	1	F	20180820	20181112	20181113T015148	12	375	L5 Pyr	somata	15	12	passed	32706
37	418779	778374308	7	2	F	20180820	20181113	20181114T030141	12.1429	375	L5 Pyr	somata	26	12	passed	8114
37	418779	779152062	7	3	F	20180820	20181114	20181115T010609	12.2857	375	L5 Pyr	somata	29	12	passed	11744
37	420011	777914830	8	1	F	20180826	20181113	20181113T180512	11.2857	20	L5 Pyr	distal apical dendrites	205	51	passed	20846
37	420011	778864809	8	2	F	20180826	20181114	20181114T180624	11.4286	20	L5 Pyr	distal apical dendrites	159	51	passed	35159
37	420011	779650018	8	3	F	20180826	20181115	20181115T183654	11.5714	20	L5 Pyr	distal apical dendrites	182	51	passed	34931
37	433414	826187862	9	1	F	20181106	20190220	20190220T212644	15.1429	75	L2/3 Pyr	distal apical dendrites	727	118	passed	303	dropped stimulus frames (133)
37	433414	826773996	9	2	F	20181106	20190221	20190221T202814	15.2857	75	L2/3 Pyr	distal apical dendrites	300	118	passed	13515
37	433414	827833392	9	3	F	20181106	20190222	20190222T221848	15.4286	75	L2/3 Pyr	distal apical dendrites	333	118	passed	32899
37	433448	826338612	10	1	M	20181106	20190220	20190220T230630	15.1429	20	L5 Pyr	distal apical dendrites	1636	112	passed	38171	dropped stimulus frames (126)
37	433448	826819032	10	2	M	20181106	20190221	20190221T220634	15.2857	20	L5 Pyr	distal apical dendrites	445	112	passed	38273
37	433448	828816509	10	3	M	20181106	20190225	20190225T214952	15.8571	20	L5 Pyr	distal apical dendrites	496	112	passed	18246
37	433448	829283315	10	4	M	20181106	20190226	20190226T224301	16	20	L5 Pyr	distal apical dendrites	436	-1	passed	17769
37	433451	823453391	11	1	M	20181106	20190215	20190215T165328	14.4286	20	L5 Pyr	distal apical dendrites	966	353	passed	18665
37	433451	824434038	11	2	M	20181106	20190218	20190218T162355	14.8571	20	L5 Pyr	distal apical dendrites	1029	353	passed	36
37	433451	825180479	11	3	M	20181106	20190219	20190219T162113	15	20	L5 Pyr	distal apical dendrites	986	353	passed	7754
37	433458	826659257	12	1	M	20181106	20190221	20190221T162838	15.2857	375	L5 Pyr	somata	99	70	passed	35969
37	433458	827300090	12	2	M	20181106	20190222	20190222T161948	15.4286	375	L5 Pyr	somata	87	70	passed	10378
37	433458	828475005	12	3	M	20181106	20190225	20190225T162214	15.8571	375	L5 Pyr	somata	97	70	passed	10576	z-drift (10 um)
37	433458	829520904	12	4	M	20181106	20190227	20190227T162140	16.1429	375	L5 Pyr	somata	88	-1	passed	42270
37	440889	832883243	13	1	F	20181212	20190306	20190306T163903	12	175	L2/3 Pyr	somata	224	147	passed	27797	dropped stimulus frames (257)
37	440889	833704570	13	2	F	20181212	20190307	20190307T163524	12.1429	175	L2/3 Pyr	somata	224	147	passed	16745	dropped two-photon recording frames (1), behavioral and/or eye tracking frames (5), stimulus frames (363)
37	440889	834403597	13	3	F	20181212	20190308	20190308T164555	12.2857	175	L2/3 Pyr	somata	210	147	passed	10210	dropped behavioral and/or eye tracking frames (6), stimulus frames (166)
37	440889	836968429	13	4	F	20181212	20190314	20190314T152429	13.1429	175	L2/3 Pyr	somata	205	-1	passed	24253	FOV shifted (poor alignment with previous sessions)
37	440889	837360280	13	5	F	20181212	20190315	20190315T152224	13.2857	175	L2/3 Pyr	somata	217	-1	failed	19576	z-drift (14 um)
37	440889	838633305	13	6	F	20181212	20190318	20190318T232807	13.7143	175	L2/3 Pyr	somata	227	-1	failed	30582	laser wavelength incorrectly set to 800 nm (instead of 910 nm)
